# Supplementary material for: Impact of E484Q and L452R Mutations on Structure and Binding Behavior of SARS-CoV-2 B.1.617.1 Using Deep Learning AlphaFold2, Molecular Docking and Dynamics Simulation
Source: Int J Mol Sci. 2023 Jul 17;24(14):11564. doi: 10.3390/ijms241411564 (PMC10380202; doi:10.3390/ijms241411564)
Supplement: Supplementary file 1 [file ijms-24-11564-s001.zip]

Archive with 1 entries (1 files):
- ijms-2464713-supplementary.pdf
